# Supplementary material for: Possible Missing Sources of Atmospheric Glyoxal Part II: Oxidation of Toluene Derived from the Primary Production of Marine Microorganisms
Source: Metabolites. 2024 Nov 16;14(11):631. doi: 10.3390/metabo14110631 (PMC11596052; doi:10.3390/metabo14110631)
Supplement: Supplementary file 1 [file metabolites-14-00631-s001.zip]

Archive with 1 entries (1 files):
- metabolites-3263085-supplementary.pdf
